# Supplementary material for: Chiral Thianthrenes
Source: Int J Mol Sci. 2024 Apr 13;25(8):4311. doi: 10.3390/ijms25084311 (PMC11050469; doi:10.3390/ijms25084311)
Supplement: Supplementary file 1 [file ijms-25-04311-s001.zip]

Archive with 1 entries (1 files):
- ijms-2938668-supplementary.pdf
